# Supplementary material for: Three new species of the subgenus Neoribates (Neoribates) (Acari, Oribatida, Parakalummidae) from Nepal
Source: Zookeys. 2014 Aug 5;(431):19–32. doi: 10.3897/zookeys.431.8120 (PMC4141171; doi:10.3897/zookeys.431.8120)
Supplement: XML Treatment for Neoribates (Neoribates) parabulanovae [file zookeys.431.8120-treatment1.xml]

<!DOCTYPE tp:taxon-treatment
  PUBLIC "-//TaxonX//DTD Taxonomic Treatment Publishing DTD v0 20100105//EN" "tax-treatment-NSO.dtd">
<tp:taxon-treatment xmlns:tp="http://www.plazi.org/taxpub"><tp:treatment-meta><kwd-group><label>Taxon classification</label><kwd><named-content content-type="kingdom">Animalia</named-content></kwd><kwd><named-content content-type="order">Sarcoptiformes </named-content></kwd><kwd><named-content content-type="family">Parakalummidae</named-content></kwd></kwd-group><mixed-citation publication-type="journal"><person-group><name><surname>Ermilov</surname><given-names>Sergey G.</given-names></name><name><surname>Martens</surname><given-names>Jochen</given-names></name></person-group><article-title>Three new species of the subgenus <italic>Neoribates (Neoribates)</italic> (Acari, Oribatida, Parakalummidae) from Nepal</article-title><source>Zookeys</source><day>5</day><month>8</month><year>2014</year><volume>2014</volume><issue>431</issue><fpage>19</fpage><lpage>32</lpage><pub-id pub-id-type="doi">10.3897/zookeys.431.8120</pub-id></mixed-citation></tp:treatment-meta><tp:nomenclature><tp:taxon-name>
                        <tp:taxon-name-part taxon-name-part-type="genus">Neoribates</tp:taxon-name-part>
                        (<tp:taxon-name-part taxon-name-part-type="subgenus">Neoribates</tp:taxon-name-part>)
                        <tp:taxon-name-part taxon-name-part-type="species">parabulanovae</tp:taxon-name-part>
                        <object-id xmlns:xlink="http://www.w3.org/1999/xlink" content-type="zoobank" xlink:type="simple">http://zoobank.org/D38AE3B5-F33D-4CA8-8CCA-2836F9EE1C00</object-id>
                    </tp:taxon-name><tp:taxon-status xmlns:xlink="http://www.w3.org/1999/xlink" xlink:type="simple">sp. n.</tp:taxon-status><xref ref-type="fig" rid="F1">Figs 1</xref><xref ref-type="fig" rid="F2">–4</xref></tp:nomenclature><tp:treatment-sec sec-type="Diagnosis"><title>Diagnosis.</title><p>Body size: 946–1062 × 697–763. Body surface densely microfoveolate; anterior part of rostrum, subcapitular genae and leg segments III, IV with larger, sparse foveoles. Rostral, lamellar and interlamellar setae well developed, barbed. Bothridial setae setiform, slightly barbed. Saccular openings short. Subcapitular setae <italic>h</italic> and <italic>m</italic> longer than <italic>a</italic>; <italic>h</italic> thickest. Five pairs of genital setae present. Aggenital setae absent. Adanal setae short, <italic>ad</italic><sub>3</sub> inserted in preanal position. Tridactylous.</p><!--PageBreak--><!--PageBreak--></tp:treatment-sec><tp:treatment-sec sec-type="Description"><title>Description.</title><p><italic>Measurements</italic>. Body length: 1012 (holotype), 946–1062 (four paratypes); notogaster width: 697 (holotype), 713–763 (four paratypes).</p><p><italic>Integument</italic>. Body color brown. Body surface densely microfoveolate (diameter of microfoveoles less than 1; visible only under high magnification in dissected specimens, × 1000). Anterior part of rostrum, subcapitular genae and leg segments III, IV with larger, sparse foveoles (their diameter up to 4).</p><p><italic>Prodorsum</italic>. Rostrum weakly protruding, rounded. A small tubercle (<italic>tb</italic>) is present in medial part nearly to rostrum. Lamellae distinct, reaching the insertions of alveoli of lamellar setae. Rostral setae (<italic>ro</italic>, 118–131) setiform, barbed. Lamellar (<italic>le</italic>, 192–200) and interlamellar (<italic>in</italic>, 278–287) setae setiform, with short attenuate tip, barbed. Exobothridial setae short (8), thin, smooth. Bothridial setae (<italic>ss</italic>, 192–200) setiform, slightly barbed on dorsal side.</p><p><italic>Notogaster</italic>. Anterior notogastral margin convex. Notogastral setae represented by 10 pairs of alveoli or microsetae (1). Four pairs of sacculi (<italic>Sa</italic>, <italic>S1</italic>–<italic>S3</italic>) present, their openings short, thin. Alveoli/microsetae <italic>lp</italic> inserted laterally to <italic>S1</italic>. Opisthonotal gland openings (<italic>gla</italic>) located laterally to sacculi <italic>S1</italic>. Lyrifissures <italic>im</italic> located between <italic>gla</italic> and setal alveolus <italic>lm.</italic></p><p><italic>Gnathosoma</italic>. Generally, morphology of subcapitulum, palps and chelicerae typical as for most <italic><tp:taxon-name>Neoribates (Neoribates)</tp:taxon-name></italic> (see for example <xref ref-type="bibr" rid="B9">Grishina and Vladimirova 2009</xref>; <xref ref-type="bibr" rid="B7">Ermilov and Kalúz 2013</xref>; <xref ref-type="bibr" rid="B6">Ermilov and Anichkin 2014</xref>). Subcapitulum longer than wide (188–196 × 143–147). Subcapitular setae setiform, slightly barbed; <italic>h</italic> (53–57) thicker than <italic>a</italic> (28–32), <italic>m</italic> (53–57) thinnest. Two pairs of adoral setae (20) setiform, densely bilaterally barbed. Palps (length 98) with setation 0–2–1–3–9(+ω). Solenidion attached to eupathidium. Chelicerae (length 188–196) with two barbed setae; <italic>cha</italic> (61) longer than <italic>chb</italic> (49). Trägårdh’s organ distinct.</p><p><italic>Epimeral and lateral podosomal regions</italic>. Epimeral setal formula: 3–1–3–3. All setae setiform, slightly barbed; <italic>1a</italic>, <italic>1c</italic>, <italic>2a</italic>, <italic>3a</italic> (32–36) shorter than <italic>1b</italic>, <italic>3b</italic>, <italic>4a</italic>, <italic>4b</italic> (61–65) and <italic>3c</italic>, <italic>4c</italic> (77–86). Setae <italic>1a</italic>, <italic>2a</italic>, <italic>3a</italic> located close to each other. Pedotecta I, II, discidia and circumpedal carinae (<italic>cp</italic>) normally developed.</p><p><italic>Anogenital region</italic>. Five pairs of genital (<italic>g</italic><sub>1</sub>–<italic>g</italic><sub>5</sub>, 32–36), three pairs of adanal (<italic>ad</italic><sub>1</sub>–<italic>ad</italic><sub>3</sub>, 24–32) and two pairs of anal (<italic>an</italic><sub>1</sub>, <italic>an</italic><sub>2</sub>, 24–32) setae setiform, with sparse barbs. Genital setae <italic>g</italic><sub>1</sub> and <italic>g</italic><sub>2</sub> little thicker than <italic>g</italic><sub>3</sub>–<italic>g</italic><sub>5</sub>. Aggenital setae and their alveoli absent. Lyrifissures <italic>iad</italic> located in paraanal position, usually weakly diagonally to the anal aperture. Adanal setae <italic>ad</italic><sub>3</sub> inserted in preanal position.</p><p><italic>Legs</italic>. Generally, morphology of leg segments, setae and solenidia typical for <italic><tp:taxon-name>Neoribates (Neoribates)</tp:taxon-name></italic> (see for example: <xref ref-type="bibr" rid="B13">Travé 1972</xref>; <xref ref-type="bibr" rid="B9">Grishina and Vladimirova 2009</xref>; <xref ref-type="bibr" rid="B6">Ermilov and Anichkin 2014</xref>). Leg tarsi with three smooth claws. Formulae of leg setation and solenidia: I (1–5–3–4–20) [1–2–2], II (1–5–3–4–15) [1–1–2], III (2–3–1–3–15) [1–1–0], IV (1–2–2–4–12) [0–0–0]; homology of setae and solenidia indicated in <xref ref-type="table" rid="T1">Table 1</xref>. Famulus (ε) short, straight, weakly dilated distally, blunted, inserted between ω<sub>2</sub> and <italic>ft</italic>’’. Many setae well barbed. Solenidia ω<sub>2</sub> on tarsi I, ω<sub>1</sub>, ω<sub>2</sub> on tarsi II and σ on genua III thickened, blunted; other solenidia thinner, with attenuate tip.</p></tp:treatment-sec><tp:treatment-sec sec-type="Material examined"><title>Material examined.</title><p>Five specimens (holotype: male; four paratypes: three males, one female) of <!--PageBreak--><!--PageBreak--><italic><tp:taxon-name>Neoribates (Neoribates) parabulanovae</tp:taxon-name></italic> sp. n. are from central Nepal, <named-content xmlns:xlink="http://www.w3.org/1999/xlink" content-type="dwc:verbatimCoordinates" xlink:type="simple">28°34'N, 83°98'E</named-content>, 2100 m a.s.l., Kaski District, above Dhumpus, broadleaved forest, soil, 08–10.V.1980, collected by J. Martens &amp; A. Ausobsky.</p></tp:treatment-sec><tp:treatment-sec sec-type="Type deposition"><title>Type deposition.</title><p>The holotype and one paratype are deposited in the collection of the Senckenberg Institution Frankfurt, Germany; three paratypes are deposited in the collection of the Tyumen State University Museum of Zoology, Tyumen, Russia.</p></tp:treatment-sec><tp:treatment-sec sec-type="Etymology"><title>Etymology.</title><p>The prefix <italic>para</italic> is Latin meaning “near” and refers to the similarity between the new species and the species <italic><tp:taxon-name>Neoribates (Neoribates) bulanovae</tp:taxon-name></italic> Grishina, 2009.</p></tp:treatment-sec><tp:treatment-sec sec-type="Remarks"><title>Remarks.</title><p><italic><tp:taxon-name>Neoribates (Neoribates) parabulanovae</tp:taxon-name></italic> sp. n. is morphologically similar to <italic><tp:taxon-name>Neoribates (Neoribates) bulanovae</tp:taxon-name></italic> Grishina, 2009 (see <xref ref-type="bibr" rid="B9">Grishina and Vladimirova 2009</xref>) from eastern Mediterranean, <italic><tp:taxon-name>Neoribates (Neoribates) rotundus</tp:taxon-name></italic> Aoki, 1982 from Japan and Taiwan and <italic><tp:taxon-name>Neoribates (Neoribates) setiger</tp:taxon-name></italic> Balogh &amp; Mahunka, 1978 from Australia in having the setiform bothridial setae. However, the new species differs from <italic><tp:taxon-name>Neoribates (Neoribates) bulanovae</tp:taxon-name></italic> by the larger body length (946–1062 versus 830–904 in <italic><tp:taxon-name>Neoribates (Neoribates) bulanovae</tp:taxon-name></italic>), foveolate body integument and leg segments III, IV (versus smooth in <italic><tp:taxon-name>Neoribates (Neoribates) bulanovae</tp:taxon-name></italic>), slightly barbed bothridial setae (versus well barbed in <italic><tp:taxon-name>Neoribates (Neoribates) bulanovae</tp:taxon-name></italic>), absence of aggenital setae (versus present in <italic><tp:taxon-name>Neoribates (Neoribates) bulanovae</tp:taxon-name></italic>), interlamellar setae longer than bothridial setae (versus similar in length in <italic><tp:taxon-name>Neoribates (Neoribates) bulanovae</tp:taxon-name></italic>) and adanal setae <italic>ad</italic><sub>3</sub> located anteriorly to adanal lyrifissures (versus laterally in <italic><tp:taxon-name>Neoribates (Neoribates) bulanovae</tp:taxon-name></italic>); from <italic><tp:taxon-name>Neoribates (Neoribates) rotundus</tp:taxon-name></italic> by the larger body size (946–1062 × 697–763 versus 810 × 660 in <italic><tp:taxon-name>Neoribates (Neoribates) rotundus</tp:taxon-name></italic>), foveolate body integument (versus smooth in <italic><tp:taxon-name>Neoribates (Neoribates) rotundus</tp:taxon-name></italic>), slightly barbed bothridial setae (versus smooth in <italic><tp:taxon-name>Neoribates (Neoribates) rotundus</tp:taxon-name></italic>) and interlamellar setae longer than bothridial setae (versus shorter in <italic><tp:taxon-name>Neoribates (Neoribates) rotundus</tp:taxon-name></italic>); from <italic><tp:taxon-name>Neoribates (Neoribates) setiger</tp:taxon-name></italic> by the larger body size (946–1062 × 697–763 versus 559–583 × 389–450 in <italic><tp:taxon-name>Neoribates (Neoribates) setiger</tp:taxon-name></italic>), presence of five pairs of genital setae (versus four pairs in <italic><tp:taxon-name>Neoribates (Neoribates) setiger</tp:taxon-name></italic>) and absence of aggenital setae (versus present in <italic><tp:taxon-name>Neoribates (Neoribates) setiger</tp:taxon-name></italic>).</p><fig id="F1" position="float" orientation="portrait"><label>Figures 1–2.</label><caption><p><italic><tp:taxon-name>Neoribates (Neoribates) parabulanovae</tp:taxon-name></italic> sp. n., adult: <bold>1</bold> dorsal view <bold>2</bold> lateral view of prodorsum, anterior part of notogaster, and pteromorph. Scale bar 200 μm.</p></caption><graphic xmlns:xlink="http://www.w3.org/1999/xlink" xlink:href="zookeys-431-019-g001.jpg" position="float" orientation="portrait" xlink:type="simple"/></fig><fig id="F2" position="float" orientation="portrait"><label>Figures 3–4.</label><caption><p><italic><tp:taxon-name>Neoribates (Neoribates) parabulanovae</tp:taxon-name></italic> sp. n., adult: <bold>3</bold> ventral view (gnathosoma and legs not illustrated) <bold>4</bold> posterior view of notogaster (pteromorphs not illustrated). Scale bar 200 μm.</p></caption><graphic xmlns:xlink="http://www.w3.org/1999/xlink" xlink:href="zookeys-431-019-g002.jpg" position="float" orientation="portrait" xlink:type="simple"/></fig><table-wrap id="T1" position="float" orientation="portrait"><label>Table 1.</label><caption><p>Leg setation and solenidia of adult <italic><tp:taxon-name>Neoribates (Neoribates) parabulanovae</tp:taxon-name></italic> sp. n. (same data for <italic><tp:taxon-name>Neoribates (Neoribates) paramacrosacculatus</tp:taxon-name></italic> sp. n. and <italic><tp:taxon-name>Neoribates (Neoribates) pararotundus</tp:taxon-name></italic> sp. n.)</p></caption><table><tbody><tr><td rowspan="1" colspan="1"><bold>Leg</bold></td><td rowspan="1" colspan="1"><bold>Trochanter</bold></td><td rowspan="1" colspan="1"><bold>Femur</bold></td><td rowspan="1" colspan="1"><bold>Genu</bold></td><td rowspan="1" colspan="1"><bold>Tibia</bold></td><td rowspan="1" colspan="1"><bold>Tarsus</bold></td></tr><tr><td rowspan="1" colspan="1">I</td><td rowspan="1" colspan="1"><italic>v</italic>'</td><td rowspan="1" colspan="1"><italic>d, (l), bv'', v</italic>''</td><td rowspan="1" colspan="1"><italic>(l), v</italic>', σ</td><td rowspan="1" colspan="1"><italic>(l), (v)</italic>, φ<sub>1</sub>, φ<sub>2</sub></td><td rowspan="1" colspan="1"><italic>(ft), (tc), (it), (p), (u), (a), s, (pv), v', (pl), l</italic>'', ε, ω<sub>1</sub>, ω<sub>2</sub></td></tr><tr><td rowspan="1" colspan="1">II</td><td rowspan="1" colspan="1"><italic>v</italic>'</td><td rowspan="1" colspan="1"><italic>d, (l), bv'', v</italic>''</td><td rowspan="1" colspan="1"><italic>(l), v</italic>', σ</td><td rowspan="1" colspan="1"><italic>(l), (v)</italic>, φ</td><td rowspan="1" colspan="1"><italic>(ft), (tc), (it), (p), (u), (a), s, (pv)</italic>, ω<sub>1</sub>, ω<sub>2</sub></td></tr><tr><td rowspan="1" colspan="1">III</td><td rowspan="1" colspan="1"><italic>l', v</italic>'</td><td rowspan="1" colspan="1"><italic>d, l', ev</italic>'</td><td rowspan="1" colspan="1"><italic>l</italic>', σ</td><td rowspan="1" colspan="1"><italic>l', (v)</italic>, φ</td><td rowspan="1" colspan="1"><italic>(ft), (tc), (it), (p), (u), (a), s, (pv)</italic></td></tr><tr><td rowspan="1" colspan="1">IV</td><td rowspan="1" colspan="1"><italic>v</italic>'</td><td rowspan="1" colspan="1"><italic>d, ev</italic>'</td><td rowspan="1" colspan="1"><italic>d, l</italic>'</td><td rowspan="1" colspan="1"><italic>d, l', (v)</italic></td><td rowspan="1" colspan="1"><italic>ft'', (tc), (p), (u), (a), s, (pv)</italic></td></tr></tbody></table><table-wrap-foot><fn><p>Roman letters refer to normal setae (<italic>e</italic> to famulus), Greek letters to solenidia. Single prime (') marks setae on anterior and double prime (") setae on posterior side of the given leg segment. Parentheses refer to a pair of setae.</p></fn></table-wrap-foot></table-wrap></tp:treatment-sec><ref-list><ref id="B9"><mixed-citation xmlns:xlink="http://www.w3.org/1999/xlink" xlink:type="simple"><person-group><name name-style="western"><surname>Grishina</surname><given-names>LG</given-names></name><name name-style="western"><surname>Vladimirova</surname><given-names>NV</given-names></name></person-group> (<year>2009</year>) <article-title>New species of the genus <italic>Neoribates</italic> (Berlese, 1914) (Acariformes: Oribatida) from Russia and adjacent countries.</article-title><source>Acarina</source><volume>17</volume>(<issue>2</issue>): <fpage>211</fpage>–<lpage>222</lpage>.</mixed-citation></ref><ref id="B7"><mixed-citation xmlns:xlink="http://www.w3.org/1999/xlink" xlink:type="simple"><person-group><name name-style="western"><surname>Ermilov</surname><given-names>SG</given-names></name><name name-style="western"><surname>Kalúz</surname><given-names>S</given-names></name></person-group> (<year>2013</year>) <article-title>Two new species of <italic>Neoribates (Neoribates)</italic> (Acari, Oribatida, Parakalummidae) from India.</article-title><source>International Journal of Acarology</source><volume>39</volume>(<issue>5</issue>): <fpage>408</fpage>–<lpage>413</lpage>. doi: 10.1080/01647954.2013.792392</mixed-citation></ref><ref id="B6"><mixed-citation xmlns:xlink="http://www.w3.org/1999/xlink" xlink:type="simple"><person-group><name name-style="western"><surname>Ermilov</surname><given-names>SG</given-names></name><name name-style="western"><surname>Anichkin</surname><given-names>AE</given-names></name></person-group> (<year>2014</year>) <article-title>Taxonomic study of oribatid mites (Acari, Oribatida) of Bi Dup – Nui Ba National Park (southern Vietnam).</article-title><source>Zootaxa,</source><volume>3834</volume>(<issue>1</issue>): <fpage>1</fpage>–<lpage>86</lpage>. doi: 10.11646/zootaxa.3834.1.1</mixed-citation></ref><ref id="B13"><mixed-citation xmlns:xlink="http://www.w3.org/1999/xlink" xlink:type="simple"><person-group><name name-style="western"><surname>Travé</surname><given-names>J</given-names></name></person-group> (<year>1972</year>) <article-title><italic>Neoribates gracilis</italic> n. sp. (Parakalumnidae, Oribate).</article-title><source>Acarologia</source><volume>13</volume>(<issue>2</issue>): <fpage>410</fpage>–<lpage>427</lpage>.</mixed-citation></ref></ref-list></tp:taxon-treatment>
