# Supplementary material for: Three new species of the subgenus Neoribates (Neoribates) (Acari, Oribatida, Parakalummidae) from Nepal
Source: Zookeys. 2014 Aug 5;(431):19–32. doi: 10.3897/zookeys.431.8120 (PMC4141171; doi:10.3897/zookeys.431.8120)
Supplement: XML Treatment for Neoribates (Neoribates) paramacrosacculatus [file zookeys.431.8120-treatment2.xml]

<!DOCTYPE tp:taxon-treatment
  PUBLIC "-//TaxonX//DTD Taxonomic Treatment Publishing DTD v0 20100105//EN" "tax-treatment-NSO.dtd">
<tp:taxon-treatment xmlns:tp="http://www.plazi.org/taxpub"><tp:treatment-meta><kwd-group><label>Taxon classification</label><kwd><named-content content-type="kingdom">Animalia</named-content></kwd><kwd><named-content content-type="order">Sarcoptiformes </named-content></kwd><kwd><named-content content-type="family">Parakalummidae</named-content></kwd></kwd-group><mixed-citation publication-type="journal"><person-group><name><surname>Ermilov</surname><given-names>Sergey G.</given-names></name><name><surname>Martens</surname><given-names>Jochen</given-names></name></person-group><article-title>Three new species of the subgenus <italic>Neoribates (Neoribates)</italic> (Acari, Oribatida, Parakalummidae) from Nepal</article-title><source>Zookeys</source><day>5</day><month>8</month><year>2014</year><volume>2014</volume><issue>431</issue><fpage>19</fpage><lpage>32</lpage><pub-id pub-id-type="doi">10.3897/zookeys.431.8120</pub-id></mixed-citation></tp:treatment-meta><tp:nomenclature><tp:taxon-name>
                        <tp:taxon-name-part taxon-name-part-type="genus">Neoribates</tp:taxon-name-part>
                        (<tp:taxon-name-part taxon-name-part-type="subgenus">Neoribates</tp:taxon-name-part>)
                        <tp:taxon-name-part taxon-name-part-type="species">paramacrosacculatus</tp:taxon-name-part>
                        <object-id xmlns:xlink="http://www.w3.org/1999/xlink" content-type="zoobank" xlink:type="simple">http://zoobank.org/EBD29A23-2777-4E3B-9044-61D895BB09F4</object-id>
                    </tp:taxon-name><tp:taxon-status xmlns:xlink="http://www.w3.org/1999/xlink" xlink:type="simple">sp. n.</tp:taxon-status><xref ref-type="fig" rid="F3">Figs 5</xref><xref ref-type="fig" rid="F4">–8</xref></tp:nomenclature><tp:treatment-sec sec-type="Diagnosis"><title>Diagnosis.</title><p>Body size: 780–830 × 547–581. Body surface densely microfoveolate. Rostral setae of medium size setiform. Lamellar setae represented by alveoli. Interlamellar <!--PageBreak-->setae represented by microsetae. Bothridial setae lanceolate, barbed; stalk and elongate head similar in length. Saccular openings long. Subcapitular setae <italic>m</italic> longer than <italic>a</italic> and <italic>h</italic>; <italic>a</italic> thickest. Five pairs of genital setae present. Medial parts of anal figs striate. Adanal setae <italic>ad</italic><sub>3</sub> inserted in lateral position. Tridactylous.</p></tp:treatment-sec><tp:treatment-sec sec-type="Description"><title>Description.</title><p><italic>Measurements</italic>. Body length: 780 (holotype), 780, 830 (two paratypes); notogaster width: 547 (holotype), 581 (both paratypes).</p><p><italic>Integument</italic>. Body color brown. Body surface densely microfoveolate (diameter of microfoveoles less than 1; visible only under high magnification in dissected specimens, × 1000). Medial parts of anal figs with longitudinal stria.</p><p><italic>Prodorsum</italic>. Rostrum weakly protruding, rounded. Lamellae distinct, reaching the insertions of alveoli of lamellar setae. Rostral setae (53) setiform, slightly barbed, present in one paratype and brokened (only basal parts visible) in holotype and one paratype. Lamellar setae represented by alveoli. Interlamellar setae represented by microsetae (2). Exobothridial setae short (12), thin, smooth. Bothridial setae (77–82) of medium size, lanceolate, barbed; stalk and elongate head similar in length.</p><p><italic>Notogaster</italic>. Anterior notogastral margin convex. Notogastral setae represented by 10 pairs of alveoli or microsetae (2–4). Four pairs of sacculi present, their openings long, thin, slit-like. Alveoli/microsetae <italic>lp</italic> inserted laterally to <italic>S1</italic>. Opisthonotal gland openings located laterally to succuli <italic>S1</italic>. Lyrifissures <italic>im</italic> located between <italic>gla</italic> and setal alveolus <italic>lm.</italic></p><p><italic>Gnathosoma</italic>. Generally, morphology of subcapitulum, palps and chelicerae typical as for most <italic><tp:taxon-name>Neoribates (Neoribates)</tp:taxon-name></italic> (see for example <xref ref-type="bibr" rid="B9">Grishina and Vladimirova 2009</xref>; <xref ref-type="bibr" rid="B7">Ermilov and Kalúz 2013</xref>; <xref ref-type="bibr" rid="B6">Ermilov and Anichkin 2014</xref>). Subcapitulum longer than wide (159–164 × 127–131). Subcapitular setae setiform, slightly barbed; <italic>a</italic> (16) thicker than <italic>m</italic> (24) and <italic>h</italic> (12). Two pairs of adoral setae (16) setiform, densely bilaterally barbed. Palps (length 110) with setation 0–2–1–3–9(+ω). Solenidion attached to eupathidium. Chelicerae (length 164) with two barbed setae; <italic>cha</italic> (61) longer than <italic>chb</italic> (45). Trägårdh’s organ distinct.</p><p><italic>Epimeral and lateral podosomal regions</italic>. Epimeral setal formula: 3–1–3–3. All setae setiform, slightly barbed; <italic>1a</italic>, <italic>1b</italic>, <italic>1c</italic>, <italic>2a</italic>, <italic>3a</italic>, <italic>3b</italic>, <italic>4a</italic>, <italic>4b</italic> (16–20) shorter than and <italic>3c</italic>, <italic>4c</italic> (65–69). Setae <italic>1a</italic>, <italic>2a</italic>, <italic>3a</italic> removed from each other. Pedotecta I, II, discidia and circumpedal carinae normally developed.</p><p><italic>Anogenital region</italic>. Five pairs of genital (12–16), one pair of aggenital (<italic>ag</italic>, 16–20), three pairs of adanal (<italic>ad</italic><sub>1</sub>, <italic>ad</italic><sub>2</sub>, 24–32, <italic>ad</italic><sub>3</sub>, 20) and two pairs of anal (16–20) setae setiform, indistinctly barbed. Lyrifissures <italic>iad</italic> located in paraanal position. Adanal setae <italic>ad</italic><sub>3</sub> inserted in lateral position, removed from the anal aperture.</p><p><italic>Legs</italic>. Generally, similar to <italic><tp:taxon-name>Neoribates (Neoribates) parabulanovae</tp:taxon-name></italic> sp. n. (<xref ref-type="table" rid="T1">Table 1</xref>).</p></tp:treatment-sec><tp:treatment-sec sec-type="Material examined"><title>Material examined.</title><p>Three specimens (holotype: male; two paratypes: one male and one female) of <italic><tp:taxon-name>Neoribates (Neoribates) paramacrosacculatus</tp:taxon-name></italic> sp. n. are from eastern Nepal, <named-content xmlns:xlink="http://www.w3.org/1999/xlink" content-type="dwc:verbatimCoordinates" xlink:type="simple">27°19'N, 87°78'E</named-content>, 2770 m a.s.l., Panchthar District, upper course of Mai Majuwa river, pasture Dhorpar Kharka, soil in mixed broadleaved forest, soil, 27–28.VIII.1983, collected by J. Martens &amp; B. Daams.</p></tp:treatment-sec><tp:treatment-sec sec-type="Type deposition"><title>Type deposition.</title><p>The holotype and one paratype are deposited in the collection of the Senckenberg Institution Frankfurt, Germany; one paratype is deposited in the collection of the Tyumen State University Museum of Zoology, Tyumen, Russia.</p><!--PageBreak--><!--PageBreak--><!--PageBreak--></tp:treatment-sec><tp:treatment-sec sec-type="Etymology"><title>Etymology.</title><p>The prefix <italic>para</italic> is Latin meaning “near” and refers to the similarity between the new species and the species <italic><tp:taxon-name>Neoribates (Neoribates) macrosacculatus</tp:taxon-name></italic> Aoki, 1966.</p></tp:treatment-sec><tp:treatment-sec sec-type="Remarks"><title>Remarks.</title><p><italic><tp:taxon-name>Neoribates (Neoribates) paramacrosacculatus</tp:taxon-name></italic> sp. n. is morphologically similar to <italic><tp:taxon-name>Neoribates (Neoribates) macrosacculatus</tp:taxon-name></italic> Aoki, 1966 from the eastern Palaearctic region in having the long openings of notogastral sacculi. However, the new species differs from <italic><tp:taxon-name>Neoribates (Neoribates) macrosacculatus</tp:taxon-name></italic> by the larger body size (780–830 × 547–581 versus 630–760 × 430–480 in <italic><tp:taxon-name>Neoribates (Neoribates) macrosacculatus</tp:taxon-name></italic>), foveolate body integument and striate anal figs (versus smooth in <italic><tp:taxon-name>Neoribates (Neoribates) macrosacculatus</tp:taxon-name></italic>), bothridial setae of medium size, length of stalk not longer than head (versus long, stalk obviously longer than head in <italic><tp:taxon-name>Neoribates (Neoribates) macrosacculatus</tp:taxon-name></italic>), presence of five pairs of genital setae (versus four pairs in <italic><tp:taxon-name>Neoribates (Neoribates) macrosacculatus</tp:taxon-name></italic>) and absence of lamellar setae (versus present in <italic><tp:taxon-name>Neoribates (Neoribates) macrosacculatus</tp:taxon-name></italic>) and presence of very short interlamellar setae (versus long in <italic><tp:taxon-name>Neoribates (Neoribates) macrosacculatus</tp:taxon-name></italic>).</p><fig id="F3" position="float" orientation="portrait"><label>Figures 5–6.</label><caption><p><italic><tp:taxon-name>Neoribates (Neoribates) paramacrosacculatus</tp:taxon-name></italic> sp. n., adult: <bold>5</bold> dorsal view <bold>6</bold> lateral view of prodorsum, anterior part of notogaster and pteromorph. Scale bar 200 μm.</p></caption><graphic xmlns:xlink="http://www.w3.org/1999/xlink" xlink:href="zookeys-431-019-g003.jpg" position="float" orientation="portrait" xlink:type="simple"/></fig><fig id="F4" position="float" orientation="portrait"><label>Figures 7–8.</label><caption><p><italic><tp:taxon-name>Neoribates (Neoribates) paramacrosacculatus</tp:taxon-name></italic> sp. n., adult: <bold>7</bold> ventral view (gnathosoma and legs not illustrated) <bold>8</bold> posterior view of notogaster (pteromorphs not illustrated). Scale bar 200 μm.</p></caption><graphic xmlns:xlink="http://www.w3.org/1999/xlink" xlink:href="zookeys-431-019-g004.jpg" position="float" orientation="portrait" xlink:type="simple"/></fig></tp:treatment-sec><tp:treatment-sec><!--Section generated to contain objects referenced in tp:taxon-treatment.--><table-wrap id="T1" position="float" orientation="portrait"><label>Table 1.</label><caption><p>Leg setation and solenidia of adult <italic><tp:taxon-name>Neoribates (Neoribates) parabulanovae</tp:taxon-name></italic> sp. n. (same data for <italic><tp:taxon-name>Neoribates (Neoribates) paramacrosacculatus</tp:taxon-name></italic> sp. n. and <italic><tp:taxon-name>Neoribates (Neoribates) pararotundus</tp:taxon-name></italic> sp. n.)</p></caption><table><tbody><tr><td rowspan="1" colspan="1"><bold>Leg</bold></td><td rowspan="1" colspan="1"><bold>Trochanter</bold></td><td rowspan="1" colspan="1"><bold>Femur</bold></td><td rowspan="1" colspan="1"><bold>Genu</bold></td><td rowspan="1" colspan="1"><bold>Tibia</bold></td><td rowspan="1" colspan="1"><bold>Tarsus</bold></td></tr><tr><td rowspan="1" colspan="1">I</td><td rowspan="1" colspan="1"><italic>v</italic>'</td><td rowspan="1" colspan="1"><italic>d, (l), bv'', v</italic>''</td><td rowspan="1" colspan="1"><italic>(l), v</italic>', σ</td><td rowspan="1" colspan="1"><italic>(l), (v)</italic>, φ<sub>1</sub>, φ<sub>2</sub></td><td rowspan="1" colspan="1"><italic>(ft), (tc), (it), (p), (u), (a), s, (pv), v', (pl), l</italic>'', ε, ω<sub>1</sub>, ω<sub>2</sub></td></tr><tr><td rowspan="1" colspan="1">II</td><td rowspan="1" colspan="1"><italic>v</italic>'</td><td rowspan="1" colspan="1"><italic>d, (l), bv'', v</italic>''</td><td rowspan="1" colspan="1"><italic>(l), v</italic>', σ</td><td rowspan="1" colspan="1"><italic>(l), (v)</italic>, φ</td><td rowspan="1" colspan="1"><italic>(ft), (tc), (it), (p), (u), (a), s, (pv)</italic>, ω<sub>1</sub>, ω<sub>2</sub></td></tr><tr><td rowspan="1" colspan="1">III</td><td rowspan="1" colspan="1"><italic>l', v</italic>'</td><td rowspan="1" colspan="1"><italic>d, l', ev</italic>'</td><td rowspan="1" colspan="1"><italic>l</italic>', σ</td><td rowspan="1" colspan="1"><italic>l', (v)</italic>, φ</td><td rowspan="1" colspan="1"><italic>(ft), (tc), (it), (p), (u), (a), s, (pv)</italic></td></tr><tr><td rowspan="1" colspan="1">IV</td><td rowspan="1" colspan="1"><italic>v</italic>'</td><td rowspan="1" colspan="1"><italic>d, ev</italic>'</td><td rowspan="1" colspan="1"><italic>d, l</italic>'</td><td rowspan="1" colspan="1"><italic>d, l', (v)</italic></td><td rowspan="1" colspan="1"><italic>ft'', (tc), (p), (u), (a), s, (pv)</italic></td></tr></tbody></table><table-wrap-foot><fn><p>Roman letters refer to normal setae (<italic>e</italic> to famulus), Greek letters to solenidia. Single prime (') marks setae on anterior and double prime (") setae on posterior side of the given leg segment. Parentheses refer to a pair of setae.</p></fn></table-wrap-foot></table-wrap></tp:treatment-sec><ref-list><ref id="B9"><mixed-citation xmlns:xlink="http://www.w3.org/1999/xlink" xlink:type="simple"><person-group><name name-style="western"><surname>Grishina</surname><given-names>LG</given-names></name><name name-style="western"><surname>Vladimirova</surname><given-names>NV</given-names></name></person-group> (<year>2009</year>) <article-title>New species of the genus <italic>Neoribates</italic> (Berlese, 1914) (Acariformes: Oribatida) from Russia and adjacent countries.</article-title><source>Acarina</source><volume>17</volume>(<issue>2</issue>): <fpage>211</fpage>–<lpage>222</lpage>.</mixed-citation></ref><ref id="B7"><mixed-citation xmlns:xlink="http://www.w3.org/1999/xlink" xlink:type="simple"><person-group><name name-style="western"><surname>Ermilov</surname><given-names>SG</given-names></name><name name-style="western"><surname>Kalúz</surname><given-names>S</given-names></name></person-group> (<year>2013</year>) <article-title>Two new species of <italic>Neoribates (Neoribates)</italic> (Acari, Oribatida, Parakalummidae) from India.</article-title><source>International Journal of Acarology</source><volume>39</volume>(<issue>5</issue>): <fpage>408</fpage>–<lpage>413</lpage>. doi: 10.1080/01647954.2013.792392</mixed-citation></ref><ref id="B6"><mixed-citation xmlns:xlink="http://www.w3.org/1999/xlink" xlink:type="simple"><person-group><name name-style="western"><surname>Ermilov</surname><given-names>SG</given-names></name><name name-style="western"><surname>Anichkin</surname><given-names>AE</given-names></name></person-group> (<year>2014</year>) <article-title>Taxonomic study of oribatid mites (Acari, Oribatida) of Bi Dup – Nui Ba National Park (southern Vietnam).</article-title><source>Zootaxa,</source><volume>3834</volume>(<issue>1</issue>): <fpage>1</fpage>–<lpage>86</lpage>. doi: 10.11646/zootaxa.3834.1.1</mixed-citation></ref></ref-list></tp:taxon-treatment>
