# Supplementary material for: Three new species of the subgenus Neoribates (Neoribates) (Acari, Oribatida, Parakalummidae) from Nepal
Source: Zookeys. 2014 Aug 5;(431):19–32. doi: 10.3897/zookeys.431.8120 (PMC4141171; doi:10.3897/zookeys.431.8120)
Supplement: XML Treatment for Neoribates (Neoribates) pararotundus [file zookeys.431.8120-treatment3.xml]

<!DOCTYPE tp:taxon-treatment
  PUBLIC "-//TaxonX//DTD Taxonomic Treatment Publishing DTD v0 20100105//EN" "tax-treatment-NSO.dtd">
<tp:taxon-treatment xmlns:tp="http://www.plazi.org/taxpub"><tp:treatment-meta><kwd-group><label>Taxon classification</label><kwd><named-content content-type="kingdom">Animalia</named-content></kwd><kwd><named-content content-type="order">Sarcoptiformes </named-content></kwd><kwd><named-content content-type="family">Parakalummidae</named-content></kwd></kwd-group><mixed-citation publication-type="journal"><person-group><name><surname>Ermilov</surname><given-names>Sergey G.</given-names></name><name><surname>Martens</surname><given-names>Jochen</given-names></name></person-group><article-title>Three new species of the subgenus <italic>Neoribates (Neoribates)</italic> (Acari, Oribatida, Parakalummidae) from Nepal</article-title><source>Zookeys</source><day>5</day><month>8</month><year>2014</year><volume>2014</volume><issue>431</issue><fpage>19</fpage><lpage>32</lpage><pub-id pub-id-type="doi">10.3897/zookeys.431.8120</pub-id></mixed-citation></tp:treatment-meta><tp:nomenclature><tp:taxon-name>
                        <tp:taxon-name-part taxon-name-part-type="genus">Neoribates</tp:taxon-name-part>
                        (<tp:taxon-name-part taxon-name-part-type="subgenus">Neoribates</tp:taxon-name-part>)
                        <tp:taxon-name-part taxon-name-part-type="species">pararotundus</tp:taxon-name-part>
                        <object-id xmlns:xlink="http://www.w3.org/1999/xlink" content-type="zoobank" xlink:type="simple">http://zoobank.org/DB039B08-2436-47C2-B0F6-5750796FC391</object-id>
                    </tp:taxon-name><tp:taxon-status xmlns:xlink="http://www.w3.org/1999/xlink" xlink:type="simple">sp. n.</tp:taxon-status><xref ref-type="fig" rid="F5">Figs 9</xref><xref ref-type="fig" rid="F6">–12</xref></tp:nomenclature><tp:treatment-sec sec-type="Diagnosis"><title>Diagnosis.</title><p>Body size: 796–946 × 614–664. Body surface densely microfoveolate. Lamellae with distal tooth. Rostral and lamellar setae setiform, barbed. Interlamellar and bothridial setae setiform, with attenuate tip, smooth. Notogastral setae represented by 14 pairs of alveoli. Saccular openings short. Subcapitular setae <italic>h</italic> and <italic>m</italic> longer than <italic>a</italic>; <italic>m</italic> thinnest. Five pairs of genital setae present. Adanal setae <italic>ad</italic><sub>1</sub>, <italic>ad</italic><sub>2</sub> of medium size, with attenuate tip. Adanal setae <italic>ad</italic><sub>3</sub> inserted in preanal position.</p></tp:treatment-sec><tp:treatment-sec sec-type="Description"><title>Description.</title><p><italic>Measurements</italic>. Body length: 946 (holotype), 796, 929 (two paratypes); notogaster width: 664 (holotype), 614, 647 (two paratypes).</p><p><italic>Integument</italic>. Body color dark brown. Body surface densely microfoveolate (diameter of microfoveoles less than 1; visible only under high magnification in dissected specimens, × 1000). Numerous stria located around the genital and anal apertures, poorly visible.</p><p><italic>Prodorsum</italic>. Rostrum weakly protruding, rounded. Lamellae distinct, reaching the insertions of alveoli of lamellar setae, with distal tooth (<italic>t</italic>). Rostral (80–98) and lamellar (131–151) setae setiform, barbed. Interlamellar (274–307) and bothridial (155–172) setae setiform, with attenuate tip, smooth. Exobothridial setae short (<italic>ex</italic>, 12), thin, smooth.</p><p><italic>Notogaster</italic>. Anterior notogastral margin convex. Notogastral setae represented by 14 pairs of alveoli, one pair of <italic>c</italic>-row absent. Four pairs of sacculi present, their openings short, thin. Alveoli <italic>lp</italic> inserted posteriorly to <italic>S1</italic>. Opisthonotal gland openings located laterally to succuli <italic>S1</italic>. Lyrifissures <italic>im</italic> located between <italic>gla</italic> and setal alveolus <italic>lm.</italic></p><!--PageBreak--><!--PageBreak--><!--PageBreak--><p><italic>Gnathosoma</italic>. Generally, morphology of subcapitulum, palps and chelicerae typical as for most <italic><tp:taxon-name>Neoribates (Neoribates)</tp:taxon-name></italic> (see for example <xref ref-type="bibr" rid="B9">Grishina and Vladimirova 2009</xref>; <xref ref-type="bibr" rid="B7">Ermilov and Kalúz 2013</xref>; <xref ref-type="bibr" rid="B6">Ermilov and Anichkin 2014</xref>). Subcapitulum longer than wide (205 × 147). Subcapitular setae setiform, slightly barbed; <italic>a</italic> (24–28) and <italic>h</italic> (32–36) thicker than <italic>m</italic> (32–36). Two pairs of adoral setae (16–20) setiform, densely bilaterally barbed. Palps (length 110) with setation 0–2–1–3–9(+ω). Solenidion attached to eupathidium. Chelicerae (length 221) with two barbed setae; <italic>cha</italic> (57) longer than <italic>chb</italic> (36). Trägårdh’s organ distinct.</p><p><italic>Epimeral and lateral podosomal regions</italic>. Epimeral setal formula: 3–1–3–3. All setae setiform, slightly barbed; <italic>1a</italic>, <italic>1b</italic>, <italic>1c</italic>, <italic>2a</italic>, <italic>3a</italic>, <italic>3b</italic>, <italic>4a</italic>, <italic>4b</italic> (32–41) shorter than and <italic>3c</italic>, <italic>4c</italic> (65–73). Setae <italic>1a</italic>, <italic>2a</italic>, <italic>3a</italic> located close to each other. Pedotecta I, II, discidia and circumpedal carinae normally developed.</p><p><italic>Anogenital region</italic>. Five pairs of genital (20–24), one pair of aggenital (36–45), three pairs of adanal (<italic>ad</italic><sub>1</sub>, 82–90, <italic>ad</italic><sub>2</sub>, 57–61, <italic>ad</italic><sub>3</sub>, 45–53) and two pairs of anal (36–45) setae setiform (except <italic>ad</italic><sub>1</sub>, <italic>ad</italic><sub>2</sub> with attenuate tip), slightly barbed. Lyrifissures <italic>iad</italic> located in paraanal position, diagonally to the anal aperture. Adanal setae <italic>ad</italic><sub>3</sub> inserted in preanal position.</p><p><italic>Legs</italic>. Generally, similar to <italic><tp:taxon-name>Neoribates (Neoribates) parabulanovae</tp:taxon-name></italic> sp. n. (<xref ref-type="table" rid="T1">Table 1</xref>).</p></tp:treatment-sec><tp:treatment-sec sec-type="Material examined"><title>Material examined.</title><p>Three specimens (holotype: male; two paratypes: one male and one female) of <italic><tp:taxon-name>Neoribates (Neoribates) pararotundus</tp:taxon-name></italic> sp. n. are from central Nepal, <named-content xmlns:xlink="http://www.w3.org/1999/xlink" content-type="dwc:verbatimCoordinates" xlink:type="simple">27°96' N, 84°97' E</named-content>, 1100–1300 m a.s.l., Gorkha District, Buri Gandaki valley, riverine forest, between Dobhan and Jagat, soil, 13.VIII.1983, collected by J. Martens &amp; W. Schawaller.</p></tp:treatment-sec><tp:treatment-sec sec-type="Type deposition"><title>Type deposition.</title><p>The holotype and one paratype are deposited in the collection of the Senckenberg Institution Frankfurt, Germany; one paratype is deposited in the collection of the Tyumen State University Museum of Zoology, Tyumen, Russia.</p></tp:treatment-sec><tp:treatment-sec sec-type="Etymology"><title>Etymology.</title><p>The prefix <italic>para</italic> is Latin meaning “near” and refers to the similarity between the new species and the species <italic><tp:taxon-name>Neoribates (Neoribates) rotundus</tp:taxon-name></italic> Aoki, 1982.</p></tp:treatment-sec><tp:treatment-sec sec-type="Remarks"><title>Remarks.</title><p><italic><tp:taxon-name>Neoribates (Neoribates) pararotundus</tp:taxon-name></italic> sp. n. is morphologically similar to <italic><tp:taxon-name>Neoribates (Neoribates) rotundus</tp:taxon-name></italic> Aoki, 1982 from Japan and Taiwan in having the large body size and setiform, smooth bothridial setae. However, the new species differs from <italic><tp:taxon-name>Neoribates (Neoribates) rotundus</tp:taxon-name></italic> by the presence of 14 pairs of notogastral setal alveoli (versus 10 pairs in <italic><tp:taxon-name>Neoribates (Neoribates) rotundus</tp:taxon-name></italic>), microfoveolate body integument (versus smooth in <italic><tp:taxon-name>Neoribates (Neoribates) rotundus</tp:taxon-name></italic>), lamellae with distal tooth (versus without tooth in <italic><tp:taxon-name>Neoribates (Neoribates) rotundus</tp:taxon-name></italic>) and interlamellar setae longer than bothridial setae (versus shorter in <italic><tp:taxon-name>Neoribates (Neoribates) rotundus</tp:taxon-name></italic>).</p><fig id="F5" position="float" orientation="portrait"><label>Figures 9–10.</label><caption><p><italic><tp:taxon-name>Neoribates (Neoribates) pararotundus</tp:taxon-name></italic> sp. n., adult: <bold>9</bold> dorsal view <bold>10</bold> lateral view of prodorsum, anterior part of notogaster and pteromorph. Scale bar 200 μm.</p></caption><graphic xmlns:xlink="http://www.w3.org/1999/xlink" xlink:href="zookeys-431-019-g005.jpg" position="float" orientation="portrait" xlink:type="simple"/></fig><fig id="F6" position="float" orientation="portrait"><label>Figures 11–12.</label><caption><p><italic><tp:taxon-name>Neoribates (Neoribates) pararotundus</tp:taxon-name></italic> sp. n., adult: <bold>11</bold> ventral view (gnathosoma and legs not illustrated) <bold>12</bold> posterior view of notogaster. Scale bar 200 μm.</p></caption><graphic xmlns:xlink="http://www.w3.org/1999/xlink" xlink:href="zookeys-431-019-g006.jpg" position="float" orientation="portrait" xlink:type="simple"/></fig></tp:treatment-sec><tp:treatment-sec><!--Section generated to contain objects referenced in tp:taxon-treatment.--><table-wrap id="T1" position="float" orientation="portrait"><label>Table 1.</label><caption><p>Leg setation and solenidia of adult <italic><tp:taxon-name>Neoribates (Neoribates) parabulanovae</tp:taxon-name></italic> sp. n. (same data for <italic><tp:taxon-name>Neoribates (Neoribates) paramacrosacculatus</tp:taxon-name></italic> sp. n. and <italic><tp:taxon-name>Neoribates (Neoribates) pararotundus</tp:taxon-name></italic> sp. n.)</p></caption><table><tbody><tr><td rowspan="1" colspan="1"><bold>Leg</bold></td><td rowspan="1" colspan="1"><bold>Trochanter</bold></td><td rowspan="1" colspan="1"><bold>Femur</bold></td><td rowspan="1" colspan="1"><bold>Genu</bold></td><td rowspan="1" colspan="1"><bold>Tibia</bold></td><td rowspan="1" colspan="1"><bold>Tarsus</bold></td></tr><tr><td rowspan="1" colspan="1">I</td><td rowspan="1" colspan="1"><italic>v</italic>'</td><td rowspan="1" colspan="1"><italic>d, (l), bv'', v</italic>''</td><td rowspan="1" colspan="1"><italic>(l), v</italic>', σ</td><td rowspan="1" colspan="1"><italic>(l), (v)</italic>, φ<sub>1</sub>, φ<sub>2</sub></td><td rowspan="1" colspan="1"><italic>(ft), (tc), (it), (p), (u), (a), s, (pv), v', (pl), l</italic>'', ε, ω<sub>1</sub>, ω<sub>2</sub></td></tr><tr><td rowspan="1" colspan="1">II</td><td rowspan="1" colspan="1"><italic>v</italic>'</td><td rowspan="1" colspan="1"><italic>d, (l), bv'', v</italic>''</td><td rowspan="1" colspan="1"><italic>(l), v</italic>', σ</td><td rowspan="1" colspan="1"><italic>(l), (v)</italic>, φ</td><td rowspan="1" colspan="1"><italic>(ft), (tc), (it), (p), (u), (a), s, (pv)</italic>, ω<sub>1</sub>, ω<sub>2</sub></td></tr><tr><td rowspan="1" colspan="1">III</td><td rowspan="1" colspan="1"><italic>l', v</italic>'</td><td rowspan="1" colspan="1"><italic>d, l', ev</italic>'</td><td rowspan="1" colspan="1"><italic>l</italic>', σ</td><td rowspan="1" colspan="1"><italic>l', (v)</italic>, φ</td><td rowspan="1" colspan="1"><italic>(ft), (tc), (it), (p), (u), (a), s, (pv)</italic></td></tr><tr><td rowspan="1" colspan="1">IV</td><td rowspan="1" colspan="1"><italic>v</italic>'</td><td rowspan="1" colspan="1"><italic>d, ev</italic>'</td><td rowspan="1" colspan="1"><italic>d, l</italic>'</td><td rowspan="1" colspan="1"><italic>d, l', (v)</italic></td><td rowspan="1" colspan="1"><italic>ft'', (tc), (p), (u), (a), s, (pv)</italic></td></tr></tbody></table><table-wrap-foot><fn><p>Roman letters refer to normal setae (<italic>e</italic> to famulus), Greek letters to solenidia. Single prime (') marks setae on anterior and double prime (") setae on posterior side of the given leg segment. Parentheses refer to a pair of setae.</p></fn></table-wrap-foot></table-wrap></tp:treatment-sec><ref-list><ref id="B9"><mixed-citation xmlns:xlink="http://www.w3.org/1999/xlink" xlink:type="simple"><person-group><name name-style="western"><surname>Grishina</surname><given-names>LG</given-names></name><name name-style="western"><surname>Vladimirova</surname><given-names>NV</given-names></name></person-group> (<year>2009</year>) <article-title>New species of the genus <italic>Neoribates</italic> (Berlese, 1914) (Acariformes: Oribatida) from Russia and adjacent countries.</article-title><source>Acarina</source><volume>17</volume>(<issue>2</issue>): <fpage>211</fpage>–<lpage>222</lpage>.</mixed-citation></ref><ref id="B7"><mixed-citation xmlns:xlink="http://www.w3.org/1999/xlink" xlink:type="simple"><person-group><name name-style="western"><surname>Ermilov</surname><given-names>SG</given-names></name><name name-style="western"><surname>Kalúz</surname><given-names>S</given-names></name></person-group> (<year>2013</year>) <article-title>Two new species of <italic>Neoribates (Neoribates)</italic> (Acari, Oribatida, Parakalummidae) from India.</article-title><source>International Journal of Acarology</source><volume>39</volume>(<issue>5</issue>): <fpage>408</fpage>–<lpage>413</lpage>. doi: 10.1080/01647954.2013.792392</mixed-citation></ref><ref id="B6"><mixed-citation xmlns:xlink="http://www.w3.org/1999/xlink" xlink:type="simple"><person-group><name name-style="western"><surname>Ermilov</surname><given-names>SG</given-names></name><name name-style="western"><surname>Anichkin</surname><given-names>AE</given-names></name></person-group> (<year>2014</year>) <article-title>Taxonomic study of oribatid mites (Acari, Oribatida) of Bi Dup – Nui Ba National Park (southern Vietnam).</article-title><source>Zootaxa,</source><volume>3834</volume>(<issue>1</issue>): <fpage>1</fpage>–<lpage>86</lpage>. doi: 10.11646/zootaxa.3834.1.1</mixed-citation></ref></ref-list></tp:taxon-treatment>
